# Supplementary material for: Engineered Synthetic STxB for Enhanced Cytosolic Delivery
Source: Cells. 2023 Apr 30;12(9):1291. doi: 10.3390/cells12091291 (PMC10177378; doi:10.3390/cells12091291)
Supplement: Supplementary file 1 [file cells-12-01291-s001.zip]

Archive with 1 entries (1 files):
- cells-2190515-supplementary.pdf
